# Supplementary material for: KIPEs3: Automatic annotation of biosynthesis pathways
Source: PLoS One. 2023 Nov 16;18(11):e0294342. doi: 10.1371/journal.pone.0294342 (PMC10653506; doi:10.1371/journal.pone.0294342)
Supplement: S1 File — (TXT) [file pone.0294342.s001.txt]

Arabidopsis thaliana	Solanum lycopersicum	Daucus carota	Cicer arietinum	Citrus sinensis
DRR000619	ERR1533151	ERR185930	SRR063783	ERR760716
DRR000620	ERR1533152	ERR185931	SRR10331638	SRR10148709
DRR000621	ERR1533153	ERR185935	SRR10331639	SRR10148710
DRR016112	ERR1533156	ERR185936	SRR10331640	SRR10148711
DRR016113	ERR1533157	ERR185937	SRR10331641	SRR10148712
DRR016114	ERR1533158	ERR185938	SRR10331642	SRR10148713
DRR016115	ERR1856612	ERR185939	SRR10331643	SRR10148714
DRR016116	ERR1856613	ERR338560	SRR10331644	SRR10148715
DRR016125	ERR1856614	ERR338561	SRR10331645	SRR10148716
DRR016126	ERR1856615	SRR10201888	SRR12081280	SRR10148717
DRR016127	ERR1856616	SRR10201889	SRR12081281	SRR10148718
DRR016128	ERR1856617	SRR10201890	SRR12081282	SRR10148719
DRR016129	ERR1856618	SRR10201891	SRR12081283	SRR10148720
DRR016130	ERR1856619	SRR10201892	SRR12081284	SRR10148721
DRR016131	ERR1856620	SRR10201893	SRR12081285	SRR10148722
DRR016132	ERR1856621	SRR10201894	SRR12081286	SRR10148723
DRR016133	ERR1856622	SRR10201895	SRR12081287	SRR10148724
DRR016134	ERR1856623	SRR10201896	SRR12081288	SRR10148725
DRR016135	ERR1856624	SRR10201897	SRR12081289	SRR10148726
DRR016136	ERR1856625	SRR10201898	SRR12081290	SRR10148727
DRR016137	ERR1856626	SRR10201899	SRR12081291	SRR10148728
DRR016138	ERR1856627	SRR10201900	SRR1298983	SRR10148729
DRR016139	ERR1856628	SRR10201901	SRR1298984	SRR10148730
DRR016140	ERR1856629	SRR10201902	SRR1298985	SRR10148731
DRR018422	ERR1856630	SRR10201903	SRR1298986	SRR10148732
DRR018423	ERR1856633	SRR10201904	SRR2079842	SRR10148733
DRR018424	ERR1856636	SRR10201905	SRR2079843	SRR10148734
DRR018425	ERR1856637	SRR10201906	SRR2079844	SRR10148735
DRR018426	ERR1856638	SRR10201907	SRR2079847	SRR10148736
DRR018427	ERR1856639	SRR10201908	SRR2079848	SRR10148737
DRR018428	ERR1856640	SRR10201909	SRR2079849	SRR10148738
DRR021335	ERR1856641	SRR10201910	SRR2079850	SRR10148739
DRR021336	ERR1856642	SRR10201911	SRR2079851	SRR10148740
DRR031391	ERR1856643	SRR11243945	SRR2079852	SRR10148741
DRR031752	ERR1856644	SRR11243946	SRR2079853	SRR10148742
DRR031753	ERR1856645	SRR11243947	SRR2079854	SRR10148743
DRR031754	ERR1856646	SRR11243948	SRR2079855	SRR10148744
DRR031755	ERR1856647	SRR11243949	SRR2081143	SRR10148745
DRR031756	ERR1856648	SRR11243950	SRR2081144	SRR10148746
DRR031757	ERR1856649	SRR11243951	SRR2081145	SRR10148747
DRR031758	ERR1856650	SRR11243952	SRR2081146	SRR10148748
DRR031759	ERR1856651	SRR11243953	SRR2081147	SRR10148749
DRR031760	ERR1856652	SRR11243954	SRR2081149	SRR10148750
DRR031761	ERR1856653	SRR12848058	SRR2081150	SRR10148751
DRR031762	ERR1856654	SRR12848059	SRR2081151	SRR10148752
DRR031763	ERR1856657	SRR12848060	SRR2081152	SRR10148753
DRR066436	ERR1856659	SRR12848061	SRR2081153	SRR10148754
DRR070501	ERR1856660	SRR12848062	SRR2081154	SRR10148755
DRR070502	ERR1856661	SRR12848063	SRR2081155	SRR10148756
DRR070503	ERR1856662	SRR12848064	SRR2081156	SRR10148757
DRR070504	ERR1856663	SRR12848065	SRR2081157	SRR10148758
DRR070505	ERR1856664	SRR12848066	SRR2081158	SRR10148759
DRR070506	ERR1856665	SRR12848067	SRR2183533	SRR10148760
DRR070507	ERR1856666	SRR12848068	SRR2183534	SRR10148761
DRR070508	ERR1856667	SRR12848069	SRR2183535	SRR10148762
DRR070509	ERR1856668	SRR13799083	SRR3313137	SRR10148763
DRR070510	ERR1904929	SRR13799084	SRR3313138	SRR10148764
DRR070511	ERR1904931	SRR13799085	SRR3313139	SRR10148765
DRR070512	ERR1904932	SRR13799086	SRR3313140	SRR10148766
DRR070513	ERR1904933	SRR13799087	SRR3313141	SRR10148767
DRR070514	ERR2003429	SRR13799088	SRR3313142	SRR10148768
DRR070515	ERR2003430	SRR187755	SRR3313143	SRR10148769
DRR070516	ERR2003431	SRR187756	SRR3313144	SRR10148770
DRR070517	ERR2003432	SRR187758	SRR3313145	SRR10148771
DRR070518	ERR2003433	SRR187759	SRR3313146	SRR10148772
DRR070519	ERR2003435	SRR187761	SRR3313148	SRR10148773
DRR070520	ERR2003436	SRR187762	SRR3313149	SRR10148774
DRR070521	ERR2003437	SRR2148979	SRR3313150	SRR10148775
DRR070522	ERR2003438	SRR2148980	SRR3313151	SRR10148776
DRR070523	ERR2003439	SRR2148981	SRR3313152	SRR10148777
DRR070524	ERR2003440	SRR2148982	SRR3313153	SRR10148778
DRR070525	ERR2003441	SRR2148983	SRR3313154	SRR10148779
DRR070526	ERR3311257	SRR2148984	SRR3313155	SRR10148780
DRR084334	ERR3311258	SRR2148985	SRR3313156	SRR10148781
DRR084335	ERR3311259	SRR2148986	SRR3313157	SRR10148782
DRR084336	ERR3311260	SRR2148987	SRR3313158	SRR10148783
DRR084337	ERR3311261	SRR2148988	SRR3313159	SRR10148784
DRR084338	ERR3311262	SRR2148989	SRR3313160	SRR10148785
DRR084339	SRR10019874	SRR2148991	SRR3313161	SRR10148786
DRR084340	SRR10019875	SRR2148992	SRR3313162	SRR10148787
DRR084341	SRR10019876	SRR2148993	SRR3313163	SRR10148788
DRR084342	SRR10019877	SRR2148994	SRR3313164	SRR10148789
DRR084343	SRR10019878	SRR2148996	SRR3313165	SRR10148790
DRR084344	SRR10019879	SRR2148997	SRR3313166	SRR10148791
DRR084345	SRR10056917	SRR2148998	SRR3313167	SRR10148792
DRR090537	SRR10056918	SRR2148999	SRR3313168	SRR10148793
DRR090538	SRR10056919	SRR4457202	SRR3313169	SRR10148794
DRR090539	SRR10056920	SRR4457203	SRR3313170	SRR10148795
DRR090540	SRR10056921	SRR4457204	SRR3313171	SRR10148796
DRR090541	SRR10067640	SRR4457205	SRR3313172	SRR10148797
DRR090542	SRR10067641	SRR4457206	SRR3313173	SRR10148798
DRR095136	SRR10067642	SRR4457207	SRR3313174	SRR10148799
DRR095137	SRR10067643	SRR4457208	SRR3313175	SRR10148800
DRR095138	SRR10067644	SRR4457209	SRR3313176	SRR10148801
DRR095139	SRR10067645	SRR4457210	SRR3313177	SRR10148802
DRR099080	SRR10067646	SRR4457211	SRR3313178	SRR10148803
DRR099081	SRR10067647	SRR4457212	SRR3313179	SRR10148804
DRR099082	SRR10067648	SRR4457213	SRR3313180	SRR10148805
DRR099083	SRR10067649	SRR4457214	SRR3313181	SRR10148806
DRR099084	SRR10067650	SRR4457215	SRR3313182	SRR10148807
DRR099085	SRR10067651	SRR4457216	SRR3313183	SRR10148808
DRR106422	SRR10067652	SRR4457217	SRR3313184	SRR10148809
DRR106423	SRR10067653	SRR4457218	SRR3820627	SRR10148810
DRR106424	SRR10067654	SRR4457219	SRR3820628	SRR10148811
DRR106425	SRR10067655	SRR4457220	SRR3990783	SRR10148812
DRR106426	SRR10067656	SRR4457221	SRR3990784	SRR10148813
DRR106427	SRR10067657	SRR4457222	SRR3990786	SRR10148814
DRR106428	SRR10192964	SRR4457223	SRR3990788	SRR10148815
DRR106429	SRR10192965	SRR4457224	SRR491157	SRR10148816
DRR106430	SRR10192966	SRR4457225	SRR5435262	SRR10148817
DRR146853	SRR10192967	SRR4457226	SRR5435263	SRR10148818
DRR146854	SRR10192968	SRR4457227	SRR5435264	SRR10148819
DRR146855	SRR10192969	SRR4457228	SRR5435265	SRR10148820
DRR146856	SRR10192970	SRR4457229	SRR5435266	SRR10148821
DRR146857	SRR10192971	SRR4457230	SRR5435267	SRR10148822
DRR146858	SRR10192972	SRR7601356	SRR5927129	SRR10148823
DRR146859	SRR10192973	SRR7601357	SRR5927130	SRR10148824
DRR146860	SRR10192974	SRR7601358	SRR5927131	SRR10148825
DRR146861	SRR10192975	SRR7601360	SRR5927132	SRR10148826
DRR146862	SRR10321315	SRR7601361	SRR5927133	SRR10148827
DRR146863	SRR10321317	SRR7601362	SRR5927134	SRR10148828
DRR146864	SRR10321318	SRR7601363	SRR5927135	SRR10148829
DRR146865	SRR10321319	SRR7601364	SRR5927136	SRR10148830
DRR146866	SRR10321320	SRR7601365	SRR6132188	SRR10148831
DRR146867	SRR10321321	SRR7601366	SRR6132189	SRR10148832
DRR146868	SRR10321322	SRR7601369	SRR6132190	SRR10148833
DRR146869	SRR10321323	SRR7601371	SRR6132191	SRR10148834
DRR146870	SRR10321324	SRR7601372	SRR6132192	SRR10148835
DRR160948	SRR10321325	SRR7601373	SRR6132193	SRR10148836
DRR160951	SRR10321326	SRR8981182	SRR6132194	SRR10148837
DRR178042	SRR10321327	SRR8981183	SRR6132195	SRR10148838
DRR178043	SRR10321328	SRR8981184	SRR6132196	SRR10148839
DRR178044	SRR10321329	SRR8981185	SRR6132198	SRR10148840
DRR178045	SRR10321330	SRR8981186	SRR6132199	SRR10148841
DRR178046	SRR10321331	SRR8981187	SRR6206207	SRR10148842
DRR178047	SRR10321332	SRR8981188	SRR6206208	SRR10148843
DRR178048	SRR10321333	SRR8981189	SRR6206209	SRR10148844
DRR178049	SRR10321334	SRR8981190	SRR6206210	SRR10148845
DRR186132	SRR10321335	SRR9217746	SRR6206211	SRR10148846
DRR186133	SRR10321336	SRR9217747	SRR6206212	SRR10148847
DRR186134	SRR10321337	SRR9217748	SRR6206213	SRR10148848
DRR186135	SRR10321338	SRR9217749	SRR6206214	SRR10148849
DRR186136	SRR10321339	SRR9217750	SRR6206215	SRR10148850
DRR186137	SRR10321340	SRR9217751	SRR6206216	SRR10148851
DRR188123	SRR10321341	SRR9217752	SRR6206217	SRR10148852
DRR188124	SRR10321342	SRR9217753	SRR6206218	SRR10148853
DRR188125	SRR10321343		SRR6206219	SRR10148854
DRR188126	SRR10321344		SRR6206220	SRR10148855
DRR188127	SRR10321345		SRR6206221	SRR10148856
DRR188128	SRR10321346		SRR6206222	SRR10168372
DRR195439	SRR10321347		SRR6206223	SRR10168441
DRR195440	SRR10321349		SRR6206224	SRR10168629
DRR195441	SRR10321350		SRR6206225	SRR10168688
DRR195442	SRR10321351		SRR6206226	SRR10168713
DRR195443	SRR10321352		SRR6206227	SRR10168720
DRR195444	SRR10321353		SRR6206228	SRR10168841
DRR200069	SRR10321354		SRR6206229	SRR10172196
DRR200070	SRR10321355		SRR6206230	SRR10176579
DRR200075	SRR10321356		SRR6206231	SRR10177002
DRR200076	SRR10321357		SRR6206232	SRR10177054
DRR214901	SRR10321358		SRR6206233	SRR10177055
DRR214902	SRR10321359		SRR7686346	SRR10177191
DRR221571	SRR10321360		SRR7686347	SRR10177256
DRR221572	SRR10321361		SRR7686348	SRR10177318
DRR221573	SRR10321362		SRR7686349	SRR10177392
DRR221574	SRR10351290		SRR7686350	SRR10177394
DRR221575	SRR10351292		SRR7686351	SRR10187287
DRR221576	SRR10354991		SRR7686352	SRR10188380
DRR221577	SRR10354992		SRR7686353	SRR10188484
DRR221578	SRR10354993		SRR7686354	SRR10188486
DRR221579	SRR10354994		SRR7686355	SRR10188519
DRR221580	SRR10354995		SRR7686356	SRR10189114
DRR221581	SRR10354996		SRR7686357	SRR10189598
DRR221582	SRR10362773		SRR7686358	SRR10193327
DRR221583	SRR10376181		SRR7686359	SRR10193404
DRR221584	SRR10377185		SRR7686360	SRR10193441
DRR221585	SRR10382310		SRR7686361	SRR10199028
DRR221586	SRR10556684		SRR7686362	SRR10199291
DRR221587	SRR10556685		SRR7686363	SRR10199292
DRR221588	SRR10556686		SRR7686364	SRR10199347
DRR221589	SRR10556687		SRR7686365	SRR10199448
DRR221591	SRR10556688			SRR10199492
DRR221592	SRR10556689			SRR10199551
DRR221593	SRR10768568			SRR10200360
DRR221594	SRR10768569			SRR10200373
DRR222524	SRR10768570			SRR10201525
DRR222525	SRR10768571			SRR10201912
DRR222526	SRR10768572			SRR10201942
DRR222527	SRR10768573			SRR10270330
DRR228428	SRR10803240			SRR10270331
DRR228429	SRR10803241			SRR10270332
DRR228430	SRR10803242			SRR10270333
DRR228431	SRR10803243			SRR10270334
DRR228432	SRR10803244			SRR10270335
DRR228433	SRR10803245			SRR10270336
DRR228434	SRR10803246			SRR10270337
DRR228435	SRR10823809			SRR10270338
DRR228436	SRR10823810			SRR10305580
DRR228437	SRR10823811			SRR10313090
DRR228438	SRR10823812			SRR10313336
DRR228439	SRR10823813			SRR10313337
DRR228440	SRR10823814			SRR10313347
DRR228441	SRR10823815			SRR10314041
DRR228442	SRR10823816			SRR10356225
DRR228443	SRR10823817			SRR10356229
DRR228444	SRR10823818			SRR10664035
DRR228445	SRR10823819			SRR10664036
DRR235368	SRR10823820			SRR10664037
DRR235369	SRR10823821			SRR10664038
DRR235370	SRR10823822			SRR10664039
DRR235371	SRR10823823			SRR10664040
DRR250450	SRR10823824			SRR10762768
DRR250451	SRR10823825			SRR10762769
DRR270460	SRR10823826			SRR10762770
DRR270461	SRR10823827			SRR10762771
DRR273449	SRR10823828			SRR10762772
DRR273450	SRR10823829			SRR10762773
DRR273451	SRR10823830			SRR10947637
DRR273452	SRR10823831			SRR10947638
DRR273453	SRR10823832			SRR10947639
DRR273454	SRR11006300			SRR10947640
DRR273455	SRR11006301			SRR10947641
DRR273456	SRR11006302			SRR10947642
DRR273457	SRR11006303			SRR11681081
DRR273458	SRR11006304			SRR11681082
DRR273459	SRR11006305			SRR11681083
DRR273460	SRR11006306			SRR11681084
DRR273461	SRR11006307			SRR11681085
DRR273462	SRR11284116			SRR11681086
DRR273463	SRR11284118			SRR11681087
DRR273464	SRR11284119			SRR11681088
DRR273465	SRR11284120			SRR11681089
DRR273466	SRR11284121			SRR11681090
DRR322099	SRR11284122			SRR11681091
DRR322100	SRR11284123			SRR11681092
DRR322101	SRR11284124			SRR11681093
DRR322102	SRR11284126			SRR11681094
DRR322103	SRR11284127			SRR11681095
DRR322104	SRR11284128			SRR11681096
DRR322105	SRR11284129			SRR11681097
DRR322106	SRR11284130			SRR11681098
DRR322107	SRR11284131			SRR11681099
DRR322108	SRR11284132			SRR11681100
DRR322109	SRR11284133			SRR11681101
DRR322110	SRR11284134			SRR11681102
DRR322111	SRR11284138			SRR11681103
DRR322112	SRR11284139			SRR11886713
DRR322113	SRR11389510			SRR11886714
DRR322114	SRR11389511			SRR11886715
DRR322115	SRR11389515			SRR11886716
DRR322116	SRR11389516			SRR11886717
DRR322117	SRR11389517			SRR11886718
DRR322118	SRR11389518			SRR11886719
DRR322119	SRR11389519			SRR11886720
DRR322120	SRR11389520			SRR11886721
DRR322121	SRR11389521			SRR11886722
DRR322122	SRR11433394			SRR11886723
DRR322123	SRR11433396			SRR11886724
DRR322124	SRR11433397			SRR12096783
DRR322125	SRR11433398			SRR12096784
DRR322126	SRR11433400			SRR12096785
DRR322127	SRR11483236			SRR12096786
DRR322128	SRR11483237			SRR12096787
DRR322129	SRR11483239			SRR12096788
DRR322130	SRR11483241			SRR12300372
DRR322131	SRR11483243			SRR12300373
DRR322132	SRR11483244			SRR12300374
DRR322133	SRR11483247			SRR12300375
DRR322134	SRR11483249			SRR12587885
DRR322135	SRR11483252			SRR12587886
DRR322136	SRR11483253			SRR12587887
DRR322137	SRR11539290			SRR12587972
DRR322138	SRR11539291			SRR12587973
DRR322139	SRR11539292			SRR12587974
DRR322140	SRR11539293			SRR12777463
DRR322141	SRR11539294			SRR12777464
DRR322142	SRR11539296			SRR12777465
DRR322143	SRR11539297			SRR12777466
DRR322144	SRR11539298			SRR12777467
DRR322145	SRR11539302			SRR12777468
DRR322146	SRR11539303			SRR12777469
DRR322147	SRR11539304			SRR12777470
DRR322148	SRR11539306			SRR12777471
DRR322149	SRR11539307			SRR12917909
DRR322150	SRR11623473			SRR12917910
DRR322151	SRR11623474			SRR12917911
DRR322152	SRR11623475			SRR12917912
DRR322153	SRR11623477			SRR12917913
DRR322154	SRR11623479			SRR12917914
DRR322155	SRR11623480			SRR12917915
DRR322156	SRR11623481			SRR12917916
DRR322157	SRR11623483			SRR12917917
DRR322158	SRR1805718			SRR12917918
DRR328576	SRR1805727			SRR12917919
DRR328577	SRR1805733			SRR12917920
DRR328578	SRR1805737			SRR12917921
DRR328579	SRR1805741			SRR12917926
DRR328580	SRR2002284			SRR12917927
DRR328581	SRR2009649			SRR13341785
DRR328582	SRR2011289			SRR13341786
DRR328583	SRR2134245			SRR13341787
DRR328584	SRR2175729			SRR13341788
DRR328585	SRR2175730			SRR13341789
DRR328586	SRR2175731			SRR13341790
DRR328587	SRR2175732			SRR13341791
DRR345814	SRR2175734			SRR13341792
DRR345815	SRR2175738			SRR13341793
DRR345816	SRR2175742			SRR13341794
DRR345817	SRR2175743			SRR13341795
DRR354312	SRR2175744			SRR13341796
DRR354313	SRR2239881			SRR13341797
DRR354314	SRR2239885			SRR13341798
DRR354315	SRR2239886			SRR13341799
DRR354316	SRR2356905			SRR13341800
DRR354317	SRR2356907			SRR13341801
DRR354318	SRR2612584			SRR13341802
DRR354319	SRR2612586			SRR13341803
DRR354320	SRR2612587			SRR13341804
DRR354321	SRR2612592			SRR13341805
DRR354322	SRR2612593			SRR13341806
DRR354323	SRR2612594			SRR13341807
DRR354324	SRR2612595			SRR13341808
DRR354325	SRR2617418			SRR13341809
DRR354326	SRR2617419			SRR13341810
DRR354327	SRR2617420			SRR13341811
DRR354328	SRR2617421			SRR13341812
DRR354329	SRR2617422			SRR13341813
DRR354330	SRR2617423			SRR13341814
DRR354331	SRR2840505			SRR13341815
DRR354332	SRR2840509			SRR13341816
DRR354333	SRR2840511			SRR13341817
DRR354334	SRR2840513			SRR13341818
DRR377397	SRR2840515			SRR13341819
DRR377398	SRR2923343			SRR13341820
DRR377399	SRR2923830			SRR13434399
DRR377400	SRR2924127			SRR13434400
DRR377401	SRR2924128			SRR13434401
DRR377402	SRR2924129			SRR13434402
DRR377403	SRR2924131			SRR13434403
DRR377404	SRR2924132			SRR13434404
DRR377405	SRR2924133			SRR13434405
DRR377406	SRR2932528			SRR13434406
DRR377407	SRR2932529			SRR13434407
DRR377408	SRR2932530			SRR13434408
DRR377409	SRR2932531			SRR13434409
DRR377410	SRR2932532			SRR13434410
DRR377411	SRR2932533			SRR13434411
DRR377412	SRR2932534			SRR13434412
DRR391560	SRR2939221			SRR13434413
DRR391561	SRR2939222			SRR13453749
DRR391562	SRR2939223			SRR13453750
DRR391563	SRR2939224			SRR13479653
DRR391564	SRR2939225			SRR13479654
DRR391565	SRR2939226			SRR13480359
DRR391566	SRR2939227			SRR13480360
DRR391567	SRR2939228			SRR13480364
DRR391568	SRR2939229			SRR13480365
DRR391569	SRR2939230			SRR13480431
DRR391570	SRR2939231			SRR13480432
DRR391571	SRR2939232			SRR13480464
DRR395069	SRR2939233			SRR13480465
DRR395070	SRR2939234			SRR13757880
DRR395071	SRR2939235			SRR13757881
DRR395072	SRR2939236			SRR13757882
DRR395073	SRR2939237			SRR13757883
DRR395074	SRR2939238			SRR13757884
DRR395075	SRR2939611			SRR13757885
DRR395076	SRR2939612			SRR13757886
DRR395078	SRR2939613			SRR13757887
DRR395079	SRR2939614			SRR13757888
DRR395092	SRR2939615			SRR13757889
DRR395093	SRR2939616			SRR13757890
DRR395096	SRR2989581			SRR13757891
DRR395097	SRR2989582			SRR13757892
DRR395100	SRR3021955			SRR13757893
DRR395101	SRR3022797			SRR13757894
ERR10297884	SRR3031978			SRR13757895
ERR10297885	SRR3031982			SRR13757896
ERR10297886	SRR3119180			SRR13757897
ERR10297887	SRR3119181			SRR13757898
ERR10297888	SRR3119182			SRR13757899
ERR10297889ERR10297894	SRR3119183			SRR13757900
ERR10297895	SRR3119184			SRR13757901
ERR10297896	SRR3119185			SRR13757902
ERR10297897	SRR3119186			SRR13757903
ERR10297898	SRR3119187			SRR13757904
ERR10297899	SRR3119188			SRR13757905
ERR10297900	SRR3119189			SRR13757906
ERR10297901	SRR3119190			SRR13757907
ERR10474533	SRR3130839			SRR13757908
ERR10474534	SRR3130840			SRR13757909
ERR10474535	SRR3130841			SRR13757910
ERR10474536	SRR3130842			SRR13757911
ERR10474537	SRR3130843			SRR13757912
ERR10474538	SRR3130844			SRR13757913
ERR10474539	SRR3130845			SRR13757914
ERR10474540	SRR3130846			SRR13757915
ERR10474541ERR10474542	SRR3261882			SRR13757916
ERR10474543	SRR3261883			SRR13757917
ERR10474544	SRR3261884			SRR13757918
ERR10474545	SRR3261885			SRR13757919
ERR10474546	SRR3261886			SRR13757920
ERR10474547	SRR3261887			SRR13757921
ERR10474548	SRR3261888			SRR13757922
ERR10474549	SRR3261889			SRR13757923
ERR10474550	SRR3261890			SRR13757924
ERR10474551	SRR3261891			SRR13757925
ERR10474552	SRR3261892			SRR13757926
ERR10474553	SRR3261893			SRR13757927
ERR10474554	SRR3261894			SRR13757928
ERR10474555	SRR3261895			SRR13757929
ERR10474556	SRR3261896			SRR13757930
ERR10474557	SRR3261897			SRR13757931
ERR10474558ERR10474559	SRR3299636			SRR13757932
ERR10474560	SRR3299637			SRR13757933
ERR10474561	SRR3299638			SRR13757934
ERR10474562	SRR3303066			SRR13757935
ERR10474563	SRR3303113			SRR13757936
ERR10474564	SRR3303148			SRR13757937
ERR10474565	SRR3303159			SRR13757938
ERR10474566	SRR3303192			SRR13757939
ERR10474567	SRR3303194			SRR13757940
ERR10474568	SRR3303199			SRR13757941
ERR10474569	SRR3303201			SRR13757942
ERR10474570	SRR3303202			SRR13757943
ERR10474571	SRR3420878			SRR13757944
ERR10474572	SRR3420879			SRR13757945
ERR10474573	SRR3420880			SRR13757946
ERR10474574	SRR3420881			SRR13757947
ERR10474575ERR10474576	SRR3420882			SRR13757948
ERR10474577	SRR3420883			SRR13757949
ERR10474578	SRR3420884			SRR13757950
ERR10474579	SRR3420885			SRR13757951
ERR10474580	SRR3684251			SRR13757952
ERR10474581	SRR3686760			SRR13757953
ERR10474582	SRR3686999			SRR13757954
ERR10474583	SRR3687000			SRR13757955
ERR10474584	SRR4041970			SRR13757956
ERR10474585	SRR4041973			SRR13757957
ERR10474586	SRR4041974			SRR13757958
ERR10474587	SRR4041975			SRR13757959
ERR10474588	SRR4042017			SRR13757960
ERR10474589	SRR4042029			SRR13757961
ERR10474590	SRR4042030			SRR13757962
ERR10474591	SRR4042031			SRR13757963
ERR10474592ERR10474593	SRR4042032			SRR13757964
ERR10474594	SRR4044961			SRR13757965
ERR10474595	SRR4044962			SRR13757966
ERR1295143	SRR4044963			SRR13757967
ERR1295144	SRR4044964			SRR13757968
ERR1295145	SRR4107125			SRR13757969
ERR1295146	SRR4279687			SRR13757970
ERR1295147	SRR4279688			SRR13773840
ERR1295148	SRR4279689			SRR13773841
ERR1295149	SRR4279690			SRR13773842
ERR1295150	SRR4279691			SRR13773843
ERR1295151	SRR4279692			SRR13773844
ERR1295152	SRR4279693			SRR13773848
ERR1295154	SRR4279694			SRR13773849
ERR1295155	SRR4279695			SRR13836809
ERR1295156	SRR4279696			SRR13836810
ERR1295157	SRR4279728			SRR13836811
ERR1295158	SRR4279762			SRR13836812
ERR1295159	SRR4423509			SRR13836813
ERR1295161	SRR4423513			SRR13836814
ERR1295162	SRR4423517			SRR13836815
ERR1295163	SRR4423521			SRR13836816
ERR1295164	SRR4423527			SRR13836817
ERR1295165	SRR4423531			SRR13836818
ERR1295166	SRR4445661			SRR13836819
ERR1295167	SRR4448932			SRR13836820
ERR1295168	SRR4448933			SRR13836821
ERR1295169	SRR4448934			SRR13836822
ERR1295171	SRR4448935			SRR13836823
ERR1295172	SRR4448936			SRR13836824
ERR1295173	SRR4448937			SRR13836825
ERR1295174	SRR4448938			SRR14004265
ERR1295175	SRR4448939			SRR14004266
ERR1295176	SRR4448940			SRR14004267
ERR1295177	SRR4448941			SRR14004268
ERR1295178	SRR4448942			SRR14004269
ERR1295179	SRR4448943			SRR14004270
ERR1295181	SRR5031525			SRR14004271
ERR1295182	SRR5031852			SRR14301339
ERR1295184	SRR5031853			SRR14301340
ERR1295185	SRR5031854			SRR14301341
ERR1295186	SRR5031855			SRR14301342
ERR1295187	SRR5031856			SRR14301343
ERR1295189	SRR5062031			SRR14301344
ERR1295190	SRR5062032			SRR14904899
ERR1295191	SRR5062033			SRR14904900
ERR1295192	SRR5062034			SRR14904901
ERR1295193	SRR5062035			SRR14904902
ERR1588787	SRR5062036			SRR14904903
ERR1588788	SRR5086646			SRR14904904
ERR1588789	SRR5086647			SRR14904905
ERR1588790	SRR5086648			SRR14904906
ERR1588791	SRR5086649			SRR14904907
ERR1588792	SRR5086650			SRR14904908
ERR1588793	SRR5086651			SRR14904910
ERR1588794	SRR5086652			SRR14904911
ERR1588795	SRR5086653			SRR14904912
ERR1588796	SRR5086654			SRR14904913
ERR1588797	SRR5086655			SRR14904914
ERR1588798	SRR5086656			SRR14904915
ERR1588799	SRR5086657			SRR14904916
ERR1588800	SRR5086658			SRR14904917
ERR1588801	SRR5086659			SRR14904918
ERR1588802	SRR5086660			SRR14904919
ERR1588803	SRR5086661			SRR14904920
ERR1588804	SRR5086662			SRR14904921
ERR1588805	SRR5086663			SRR14904923
ERR1588806	SRR5086664			SRR14904924
ERR1588807	SRR5086665			SRR14904925
ERR1588808	SRR5086666			SRR15215112
ERR1588809	SRR5086667			SRR15215113
ERR1588810	SRR5086668			SRR15215114
ERR1588811	SRR5086669			SRR15401372
ERR1588812	SRR5086670			SRR15401373
ERR1588813	SRR5086671			SRR15401374
ERR1588814	SRR5086672			SRR15401375
ERR1588815	SRR5086673			SRR15401376
ERR1588816	SRR5086674			SRR15401377
ERR1588817	SRR5086675			SRR15401378
ERR1588818	SRR5086676			SRR15401379
ERR1588819	SRR5086677			SRR15401380
ERR1588820	SRR5086678			SRR15505260
ERR1588821	SRR5086679			SRR15505261
ERR1588822	SRR5086680			SRR15505262
ERR1588823	SRR5086681			SRR15505263
ERR1588824	SRR5086682			SRR15505264
ERR1588825	SRR5086683			SRR15505265
ERR1588826	SRR5086684			SRR15509749
ERR1588827	SRR5086685			SRR15509750
ERR1588828	SRR5086686			SRR15509751
ERR1588830	SRR5086687			SRR1581242
ERR1588831	SRR5086688			SRR1581243
ERR1588832	SRR5086689			SRR1581244
ERR1588833	SRR5086690			SRR1581245
ERR1588834	SRR5086691			SRR16821918
ERR1588835	SRR5086692			SRR16821919
ERR1588836	SRR5086693			SRR16821920
ERR1588837	SRR5086694			SRR16821921
ERR1588838	SRR5086695			SRR16821922
ERR1588839	SRR5086696			SRR16821923
ERR1588840	SRR5086697			SRR16821924
ERR1588841	SRR5086698			SRR16821925
ERR1588842	SRR5086699			SRR16821926
ERR1588843	SRR5086700			SRR16821927
ERR1588844	SRR5086701			SRR16821928
ERR1588845	SRR5086702			SRR16821929
ERR1588846	SRR5086703			SRR16874240
ERR1588847	SRR5086704			SRR16874241
ERR1588848	SRR5086705			SRR16874242
ERR1588849	SRR5086706			SRR16874243
ERR1588850	SRR5086707			SRR16874244
ERR1588851	SRR5086708			SRR16874245
ERR1588852	SRR5086709			SRR16874246
ERR1588853	SRR5086710			SRR16874247
ERR1588854	SRR5086711			SRR16874248
ERR1588855	SRR5086712			SRR16874249
ERR1588856	SRR5086713			SRR16874250
ERR1588857	SRR5086714			SRR16874251
ERR1588858	SRR5086715			SRR16874252
ERR1588859	SRR5086716			SRR16874253
ERR1588860	SRR5086717			SRR16874254
ERR1588861	SRR5134164			SRR16874255
ERR1588862	SRR5134165			SRR16874256
ERR1588863	SRR5134166			SRR16874257
ERR1588864	SRR5134167			SRR16939506
ERR1588865	SRR5134168			SRR16939507
ERR1588866	SRR5134169			SRR16939508
ERR1588867	SRR5171880			SRR16939509
ERR1588868	SRR5171881			SRR16939510
ERR1588869	SRR5171883			SRR16939511
ERR1588870	SRR5171884			SRR16939512
ERR1588871	SRR5171885			SRR16939513
ERR1588872	SRR5171886			SRR17091191
ERR1588873	SRR5171887			SRR17091202
ERR1588874	SRR5171888			SRR17400783
ERR1588875	SRR5171889			SRR17400784
ERR1588876	SRR5171890			SRR17400785
ERR1588877	SRR5171891			SRR17400786
ERR1588878	SRR5171892			SRR17400787
ERR1588879	SRR5171893			SRR17400788
ERR1588880	SRR5171894			SRR17400789
ERR1588881	SRR5171895			SRR17400790
ERR1588882	SRR5171896			SRR17400791
ERR1588883	SRR5171897			SRR17400792
ERR1588884	SRR5171898			SRR17400793
ERR1588885	SRR5171899			SRR17400794
ERR1588886	SRR5171900			SRR17400795
ERR1588887	SRR5171901			SRR17400796
ERR1588888	SRR5171902			SRR17400797
ERR1588889	SRR5171903			SRR17400798
ERR1588890	SRR5171904			SRR17400799
ERR1588891	SRR5171905			SRR17400800
ERR1588892	SRR5171906			SRR17409857
ERR1588893	SRR5171908			SRR17409858
ERR1588894	SRR5171909			SRR17409859
ERR1588895	SRR5171910			SRR17409860
ERR1588896	SRR5171911			SRR17409861
ERR1588897	SRR5171937			SRR17409862
ERR1588898	SRR5171938			SRR17409863
ERR1588899	SRR5171939			SRR17409864
ERR1588900	SRR5171940			SRR17409865
ERR1588901	SRR5171941			SRR17639902
ERR1588902	SRR5171942			SRR17639903
ERR1588903	SRR5171943			SRR17639904
ERR1588904	SRR5171948			SRR17639905
ERR1588905	SRR5171949			SRR17639906
ERR1588906	SRR5171951			SRR17639907
ERR1588907	SRR5171952			SRR17639908
ERR1588908	SRR5171953			SRR17639909
ERR1588909	SRR5171954			SRR17639910
ERR1588910	SRR5171955			SRR17639911
ERR1588911	SRR5171956			SRR17639912
ERR1588912	SRR5171958			SRR17639913
ERR1588913	SRR5171959			SRR18801934
ERR1588914	SRR5171960			SRR18801935
ERR1588915	SRR5171961			SRR18801936
ERR1588916	SRR5171962			SRR18801937
ERR1588917	SRR5171963			SRR18801938
ERR1588918	SRR5171964			SRR18801939
ERR1588919	SRR5192934			SRR19139400
ERR1588920	SRR5192935			SRR19139401
ERR1588921	SRR5192936			SRR19139402
ERR1588922	SRR5192937			SRR19139403
ERR1588923	SRR5192938			SRR19139404
ERR1588924	SRR5192939			SRR19139405
ERR1588925	SRR5192941			SRR19139406
ERR1588926	SRR5192942			SRR19139407
ERR1588927	SRR5192943			SRR19139408
ERR1588928	SRR5192944			SRR19139409
ERR1588929	SRR5192945			SRR19139410
ERR1588930	SRR5229900			SRR19139412
ERR1588931	SRR5229901			SRR19139413
ERR1588932	SRR5229902			SRR19139414
ERR1588933	SRR5229903			SRR19139416
ERR1588934	SRR5258590			SRR19139417
ERR1588935	SRR5258591			SRR19139418
ERR1588936	SRR5258592			SRR19139420
ERR1588937	SRR5258593			SRR19139421
ERR1588938	SRR5274866			SRR19139422
ERR1588939	SRR5274867			SRR19139423
ERR1588940	SRR5274868			SRR19139424
ERR1588941	SRR5274869			SRR19139425
ERR1588942	SRR5274870			SRR19139426
ERR1588943	SRR5274871			SRR19139427
ERR1588944	SRR5274873			SRR19139428
ERR1588945	SRR5274874			SRR19139430
ERR1588946	SRR5274887			SRR19139431
ERR1588947	SRR5274888			SRR19139432
ERR1588948	SRR5274890			SRR19139433
ERR1588949	SRR5274891			SRR19139434
ERR1588950	SRR5274894			SRR19139435
ERR1588951	SRR5279875			SRR19139437
ERR1588952	SRR5279883			SRR19139438
ERR1588953	SRR5280323			SRR19139439
ERR1588954	SRR5280370			SRR19139440
ERR1588955	SRR5280382			SRR19139441
ERR1588956	SRR5280383			SRR19139442
ERR1588957	SRR5280392			SRR19139443
ERR1588958	SRR5318259			SRR19139444
ERR1588959	SRR5431053			SRR19139445
ERR1588960	SRR5431054			SRR19139446
ERR1588961	SRR5431055			SRR19139447
ERR1588962	SRR5431056			SRR19139448
ERR1588963	SRR5431057			SRR19139449
ERR1588964	SRR5431058			SRR19139450
ERR1588965	SRR5431059			SRR19139451
ERR1588966	SRR5431060			SRR19139453
ERR1588967	SRR5431061			SRR19139454
ERR1588968	SRR5431062			SRR19139455
ERR1588969	SRR5431063			SRR19139456
ERR1588970	SRR5431064			SRR19139457
ERR1588971	SRR5436196			SRR19139458
ERR1588972	SRR5436212			SRR19139459
ERR1588973	SRR5444986			SRR19139460
ERR1588974	SRR5444987			SRR19277059
ERR1588975	SRR5444988			SRR19277060
ERR1588976	SRR5444989			SRR19277061
ERR1588977	SRR5452442			SRR19277062
ERR1588978	SRR5452443			SRR19277063
ERR1588979	SRR5452444			SRR19277064
ERR1588980	SRR5452445			SRR19277065
ERR1588981	SRR5452451			SRR19277066
ERR1588982	SRR5452452			SRR19277067
ERR1588983	SRR5483420			SRR19277068
ERR1588984	SRR5483421			SRR19277069
ERR1588985	SRR5483422			SRR19277070
ERR1588986	SRR5483423			SRR19277071
ERR1588987	SRR5483424			SRR19277072
ERR1588988	SRR5483425			SRR19277073
ERR1588989	SRR5520670			SRR19277074
ERR1588990	SRR5526926			SRR19277075
ERR1588991	SRR5526927			SRR19277076
ERR1588992	SRR5526936			SRR19277077
ERR1588993	SRR5526937			SRR19277078
ERR1588994	SRR5526939			SRR19277079
ERR1588995	SRR5526940			SRR19277080
ERR1588996	SRR5585697			SRR19277081
ERR1588997	SRR5633999			SRR19277082
ERR1588998	SRR5634005			SRR19277083
ERR1588999	SRR5634007			SRR19277084
ERR1589000	SRR5634008			SRR19277085
ERR1589001	SRR5634009			SRR19277086
ERR1589002	SRR5634010			SRR19277087
ERR1589003	SRR5634011			SRR19277088
ERR1589004	SRR5634018			SRR19277089
ERR1589005	SRR5634020			SRR19277090
ERR1589006	SRR5634022			SRR19277091
ERR1589007	SRR5634024			SRR19277092
ERR1589008	SRR5634026			SRR19277093
ERR1589009	SRR5634027			SRR19277094
ERR1589010	SRR5634028			SRR19277095
ERR1589011	SRR5634031			SRR19277096
ERR1589012	SRR5634035			SRR19277097
ERR1589013	SRR5634036			SRR19277098
ERR1589014	SRR5634037			SRR19277099
ERR1592576	SRR5634038			SRR19277100
ERR1592577	SRR5639014			SRR19277101
ERR1592578	SRR5639015			SRR19277102
ERR1592579	SRR5639016			SRR19277103
ERR1592580	SRR5639069			SRR19277104
ERR1592581	SRR5639070			SRR19277105
ERR1665215	SRR5639071			SRR19277106
ERR1665216	SRR5639075			SRR19328625
ERR1665217	SRR5639076			SRR19328626
ERR1665218	SRR5639077			SRR19328627
ERR1665219	SRR5665720			SRR19328628
ERR1665220	SRR5665721			SRR19328629
ERR1698194	SRR5665722			SRR19328630
ERR1698195	SRR5665723			SRR19328631
ERR1698196	SRR5665724			SRR19328632
ERR1698197	SRR5665725			SRR19328633
ERR1698198	SRR5901107			SRR19328634
ERR1698199	SRR5901108			SRR19328635
ERR1698200	SRR5901109			SRR19328636
ERR1698201	SRR5901115			SRR19328637
ERR1698202	SRR5901116			SRR19328638
ERR1698203	SRR5901117			SRR19328639
ERR1698204	SRR5901118			SRR19328640
ERR1698205	SRR5912174			SRR19328641
ERR1698206	SRR5912175			SRR19328642
ERR1698207	SRR5912176			SRR19631960
ERR1698208	SRR5912177			SRR19631961
ERR1698209	SRR5912178			SRR19632043
ERR1727059	SRR5912179			SRR2879664
ERR1727060	SRR5912180			SRR2886899
ERR1727061	SRR5912181			SRR3032893
ERR1727062	SRR5912182			SRR3032894
ERR1727063	SRR5912183			SRR3032895
ERR1727064	SRR5912184			SRR4050292
ERR1736192	SRR5912185			SRR4050293
ERR1736193	SRR5912186			SRR4050294
ERR1736194	SRR5912187			SRR4050295
ERR1736195	SRR5912188			SRR4072700
ERR1736196	SRR5912189			SRR4076115
ERR1736197	SRR5912190			SRR4076705
ERR1736198	SRR5932797			SRR4084239
ERR1736199	SRR5932798			SRR4089854
ERR1736200	SRR5932799			SRR4096760
ERR1736201	SRR5932800			SRR4096959
ERR1736202	SRR5932801			SRR4294693
ERR1736203	SRR5932802			SRR4897532
ERR1811888	SRR5932803			SRR4897533
ERR1811889	SRR5932804			SRR4897534
ERR1811890	SRR5932805			SRR4897535
ERR1811892	SRR5932806			SRR4897536
ERR1811893	SRR5932807			SRR4897537
ERR1811894	SRR5932808			SRR4897538
ERR1811895	SRR5932809			SRR4897539
ERR1811896	SRR5932810			SRR5581496
ERR1811897	SRR5932811			SRR5581497
ERR1811899	SRR5932812			SRR5581498
ERR1811900	SRR5932813			SRR5581499
ERR1811901	SRR5932814			SRR5581500
ERR1811902	SRR5932815			SRR5581501
ERR1811903	SRR5932816			SRR5581502
ERR1811904	SRR5932817			SRR5581503
ERR1827501	SRR5932818			SRR5581504
ERR1827502	SRR5932819			SRR5581505
ERR1827503	SRR5932820			SRR5581506
ERR1827504	SRR5932821			SRR5581507
ERR1827505	SRR5932822			SRR5581508
ERR1827506	SRR5932823			SRR5581509
ERR1827507	SRR5932824			SRR5581510
ERR1827508	SRR5932825			SRR5581511
ERR1827509	SRR5932826			SRR5581512
ERR1827510	SRR5932827			SRR5581513
ERR1827511	SRR5932828			SRR5581619
ERR1827512	SRR5932829			SRR5581620
ERR1827513	SRR5932830			SRR5581621
ERR1827514	SRR5932831			SRR5581622
ERR1827515	SRR5932832			SRR5581623
ERR1827516	SRR5932833			SRR5581624
ERR1827517	SRR5932834			SRR5581625
ERR1827518	SRR5932835			SRR5581626
ERR1827519	SRR5932836			SRR5581627
ERR1827520	SRR5932837			SRR5581628
ERR1876169	SRR5932838			SRR5581629
ERR1876170	SRR5932839			SRR5581630
ERR1876171	SRR5932840			SRR5821806
ERR1876172	SRR5932841			SRR5821807
ERR1876173	SRR5932842			SRR5821808
ERR1876174	SRR5932843			SRR5821809
ERR1876175	SRR5932844			SRR5821810
ERR1876176	SRR5932845			SRR5821811
ERR1876177	SRR5932846			SRR5821812
ERR1876178	SRR5932847			SRR5821813
ERR1876179	SRR5932848			SRR5821814
ERR1876180	SRR5932849			SRR5821815
ERR1886180	SRR5932850			SRR5821816
ERR1886181	SRR5932851			SRR5821817
ERR1886182	SRR5932852			SRR5821818
ERR1886183	SRR5932853			SRR5821819
ERR1886184	SRR5932854			SRR5821820
ERR1886185	SRR5932855			SRR5821821
ERR1886186	SRR5932856			SRR6350009
ERR1886187	SRR5932857			SRR6350019
ERR1886188	SRR5932858			SRR6350020
ERR1886189	SRR5932859			SRR6350032
ERR1886190	SRR5932860			SRR6448479
ERR1886191	SRR5932861			SRR6448480
ERR1886192	SRR5932862			SRR6448481
ERR1886193	SRR5932913			SRR6448482
ERR1886194	SRR5932914			SRR6451211
ERR1886195	SRR5932915			SRR6451212
ERR1886196	SRR5932916			SRR6451213
ERR1886197	SRR5932917			SRR6451214
ERR1886198	SRR5932918			SRR6451215
ERR1886199	SRR5932919			SRR6451216
ERR1886200	SRR5932920			SRR6451217
ERR1886201	SRR5932921			SRR6451218
ERR1886202	SRR5932922			SRR6451219
ERR1886203	SRR5932923			SRR6451220
ERR1886204	SRR5932924			SRR6451221
ERR1886205	SRR5932925			SRR6451222
ERR1886206	SRR5932926			SRR6451223
ERR1886207	SRR5932927			SRR6451224
ERR1886208	SRR5932928			SRR6451225
ERR1886209	SRR5932929			SRR6451226
ERR1886210	SRR5932930			SRR6451227
ERR1886211	SRR5932931			SRR6451228
ERR1886212	SRR5932932			SRR6451229
ERR1886213	SRR5932933			SRR6451230
ERR1886214	SRR5932934			SRR6451231
ERR1886215	SRR5932935			SRR6451232
ERR1886216	SRR5932936			SRR6451233
ERR1886217	SRR5932937			SRR6451234
ERR1886218	SRR5932938			SRR6451235
ERR1886219	SRR5932939			SRR6451236
ERR1886220	SRR5932940			SRR6451237
ERR1886221	SRR5932941			SRR6451531
ERR1886222	SRR5932942			SRR6451532
ERR1886223	SRR5932943			SRR6451533
ERR1886224	SRR5932944			SRR6451534
ERR1886225	SRR5932945			SRR6451535
ERR1886226	SRR5932946			SRR6451536
ERR1886227	SRR5932947			SRR6451537
ERR1886228	SRR5932948			SRR6451538
ERR1886229	SRR5932949			SRR6451539
ERR1886230	SRR5932950			SRR6451540
ERR1886231	SRR5932951			SRR6451541
ERR1886232	SRR5932952			SRR6451542
ERR1886233	SRR5932953			SRR6451543
ERR1886234	SRR5932954			SRR6451544
ERR1886235	SRR5932955			SRR6451545
ERR1886236	SRR5932956			SRR6517661
ERR1886237	SRR5932957			SRR6517662
ERR1886238	SRR5932958			SRR6517663
ERR1886239	SRR5932959			SRR6517664
ERR1886240	SRR5932960			SRR6517665
ERR1886241	SRR5932961			SRR6517666
ERR1886242	SRR5932962			SRR6517667
ERR1886243	SRR5932963			SRR6517668
ERR1886244	SRR5932964			SRR6517669
ERR1886245	SRR5932965			SRR6517670
ERR1886246	SRR5932966			SRR6517671
ERR1886247	SRR5932967			SRR6517672
ERR1886248	SRR5932968			SRR6517673
ERR1886249	SRR5932969			SRR6517674
ERR1886250	SRR5932970			SRR6517675
ERR1886251	SRR5932971			SRR6517676
ERR1886252	SRR5932972			SRR6517677
ERR1886253	SRR5932973			SRR6517678
ERR1886254	SRR5932974			SRR6517679
ERR1886255	SRR5932975			SRR6517680
ERR1886256	SRR5932976			SRR6517681
ERR1886257	SRR5932977			SRR6517682
ERR1886258	SRR5932978			SRR6517683
ERR1886259	SRR5932979			SRR6517684
ERR1886260	SRR5932980			SRR6517685
ERR1886261	SRR5932981			SRR6517686
ERR1886262	SRR5932982			SRR6517687
ERR1886263	SRR5932983			SRR6517688
ERR1886264	SRR5932984			SRR6517689
ERR1886265	SRR5932985			SRR6517690
ERR1886266	SRR5932986			SRR6517691
ERR1886267	SRR5932987			SRR6517692
ERR1886268	SRR5932988			SRR7155538
ERR1886269	SRR5932989			SRR7155539
ERR1886270	SRR5932990			SRR7155540
ERR1886271	SRR5932991			SRR7155541
ERR1886272	SRR5932992			SRR7155542
ERR1886273	SRR5932993			SRR7693918
ERR1886274	SRR5932994			SRR7694022
ERR1886275	SRR5932995			SRR7694066
ERR1886276	SRR5932996			SRR7694546
ERR1886277	SRR5932997			SRR7694670
ERR1886278	SRR5932998			SRR7700837
ERR1886279	SRR5932999			SRR7777714
ERR1886280	SRR5933000			SRR7777739
ERR1886281	SRR5933001			SRR7777740
ERR1886282	SRR5933002			SRR7777741
ERR1886283	SRR5933003			SRR7777758
ERR1886284	SRR5933004			SRR7777759
ERR1886285	SRR5933005			SRR7777760
ERR1886286	SRR5933006			SRR7777761
ERR1886287	SRR5933010			SRR7777762
ERR1886288	SRR5933011			SRR8186430
ERR1886289	SRR5933012			SRR8186431
ERR1886290	SRR5933013			SRR8186432
ERR1886291	SRR5933014			SRR8281906
ERR1886292	SRR5933015			SRR8281907
ERR1886293	SRR5933016			SRR8281908
ERR1886294	SRR5933017			SRR8281909
ERR1886295	SRR5933018			SRR8281910
ERR1886296	SRR5933021			SRR8281911
ERR1886297	SRR5933022			SRR8402449
ERR1886298	SRR5933023			SRR8402450
ERR1886299	SRR5933057			SRR8402451
ERR1886300	SRR5933058			SRR8494569
ERR1886301	SRR5933059			SRR8494570
ERR1886302	SRR5933060			SRR8494571
ERR1886303	SRR5933061			SRR8494572
ERR1886304	SRR5933062			SRR8494573
ERR1886305	SRR5933063			SRR8494574
ERR1886306	SRR5933064			SRR8494575
ERR1886307	SRR5933065			SRR8494576
ERR1886308	SRR5933066			SRR8494577
ERR1886309	SRR5933067			SRR8494578
ERR1886310	SRR5933068			SRR8494579
ERR1886311	SRR5933069			SRR8494580
ERR1886312	SRR5933070			SRR8494581
ERR1886313	SRR5933071			SRR8494582
ERR1886314	SRR5933072			SRR8494583
ERR1886315	SRR5933073			SRR8494584
ERR1886316	SRR5933074			SRR8494585
ERR1886317	SRR5933075			SRR8494586
ERR1886318	SRR5933076			SRR8494587
ERR1886319	SRR5933077			SRR8494588
ERR1886320	SRR5933078			SRR8494589
ERR1886321	SRR5933079			SRR8494590
ERR1886322	SRR5933080			SRR8494591
ERR1886323	SRR5933081			SRR8494592
ERR1886324	SRR5933082			SRR8494593
ERR1886325	SRR5933083			SRR8494594
ERR1886326	SRR5933084			SRR8494595
ERR1886327	SRR5933085			SRR8494596
ERR1886328	SRR5933086			SRR8494597
ERR1886329	SRR5933087			SRR8494598
ERR1886330	SRR5933088			SRR8494599
ERR1886331	SRR5933089			SRR8494600
ERR1886332	SRR5933090			SRR8494601
ERR1886333	SRR5933091			SRR8494602
ERR1886334	SRR5933092			SRR8494603
ERR1886335	SRR5933093			SRR8494604
ERR1886336	SRR5933094			SRR8494605
ERR1886337	SRR5933095			SRR8494606
ERR1886338	SRR5933096			SRR8494607
ERR1886339	SRR5933097			SRR8494608
ERR1886340	SRR5933098			SRR8494609
ERR1886341	SRR5933099			SRR8494610
ERR1886342	SRR5933100			SRR8494611
ERR1886343	SRR5933101			SRR8494612
ERR1886344	SRR5933102			SRR8494613
ERR1886345	SRR5933103			SRR8494614
ERR1886346	SRR5933104			SRR8494615
ERR1886347	SRR5933105			SRR8494616
ERR1886348	SRR5933106			SRR8494617
ERR1886349	SRR5933107			SRR8494618
ERR1886350	SRR5933108			SRR8494619
ERR1886351	SRR5933109			SRR8494620
ERR1886352	SRR5933110			SRR8494621
ERR1886353	SRR5933111			SRR8494622
ERR1886354	SRR5933112			SRR8494623
ERR1886355	SRR5933113			SRR8494624
ERR1886356	SRR5933114			SRR8494625
ERR1886357	SRR5933115			SRR8494626
ERR1886358	SRR5933116			SRR8494627
ERR1886359	SRR5933117			SRR8494628
ERR1886360	SRR5933118			SRR8494629
ERR1886361	SRR5933119			SRR8494630
ERR1886362	SRR5933120			SRR8494631
ERR1886363	SRR5933121			SRR8494632
ERR1886364	SRR5933122			SRR8494633
ERR1886365	SRR5933123			SRR8494634
ERR1886366	SRR5933124			SRR8494635
ERR1886367	SRR5933125			SRR8494636
ERR1886368	SRR5933126			SRR8494637
ERR1886369	SRR5933127			SRR8494638
ERR1886370	SRR5933128			SRR8494639
ERR1886371	SRR5933129			SRR8494640
ERR1886372	SRR5933130			SRR867166
ERR1886373	SRR5933131			SRR867394
ERR1886374	SRR5933132			SRR867395
ERR1886375	SRR5933133			SRR867396
ERR1886376	SRR5933134			SRR867397
ERR1886377	SRR5933135			SRR867398
ERR1886378	SRR5933136			SRR867421
ERR1886379	SRR5933137			SRR867423
ERR1886380	SRR5933138			SRR867425
ERR1886381	SRR5933139			SRR867426
ERR1886382	SRR5933140			SRR867427
ERR1886383	SRR5933141			SRR867431
ERR1886384	SRR5933142			SRR867435
ERR1886385	SRR5933143			SRR867442
ERR1886386	SRR5933144			SRR867443
ERR1886387	SRR5933145			SRR867446
ERR1886388	SRR5933146			SRR867449
ERR1886389	SRR5933147
ERR1886390	SRR5933148
ERR1886391	SRR5933149
ERR1886392	SRR5933150
ERR1886393	SRR5933151
ERR1886394	SRR5933152
ERR1886395	SRR5933153
ERR1886396	SRR5933154
ERR1886397	SRR5933155
ERR1886398	SRR5933156
ERR1886399	SRR5933181
ERR1886400	SRR5933182
ERR1886401	SRR5933183
ERR1886402	SRR5933184
ERR1886403	SRR5933185
ERR1886404	SRR5933186
ERR1886405	SRR5933187
ERR1886406	SRR5933188
ERR1886407	SRR5933189
ERR1886408	SRR5933190
ERR1886409	SRR5933191
ERR1886410	SRR5933192
ERR1886411	SRR5933193
ERR1886412	SRR5933194
ERR1886413	SRR5933195
ERR1913324	SRR5933196
ERR1913325	SRR5933197
ERR1913326	SRR5933198
ERR1913327	SRR5933199
ERR1913328	SRR5933200
ERR1913329	SRR6019475
ERR1913330	SRR6019477
ERR1913331	SRR6019478
ERR2007979	SRR6019479
ERR2007980	SRR6019480
ERR2007981	SRR6019481
ERR2007982	SRR6019490
ERR2007983	SRR6019491
ERR2007984	SRR6019492
ERR2007985	SRR6019493
ERR2007986	SRR6050240
ERR2007987	SRR6050241
ERR2007988	SRR6050413
ERR2007989	SRR6050414
ERR2007990	SRR6234976
ERR2036883	SRR6234977
ERR2036884	SRR6234978
ERR2036885	SRR6234979
ERR2036886	SRR6315766
ERR2036887	SRR6315767
ERR2036888	SRR6315772
ERR2036889	SRR6315773
ERR2036890	SRR6315780
ERR2245559	SRR6315781
ERR2245560	SRR6320480
ERR2245561	SRR6320484
ERR2245562	SRR6320485
ERR2245563	SRR6320490
ERR2245564	SRR6320492
ERR2245565	SRR6320493
ERR2245566	SRR6392273
ERR2245567	SRR6392274
ERR2245568	SRR6484328
ERR2245569	SRR6484329
ERR2245570	SRR6484330
ERR2245571	SRR6484331
ERR2245572	SRR6627609
ERR2245573	SRR6627610
ERR2245574	SRR6627611
ERR2245575	SRR6627613
ERR2245576	SRR6627614
ERR2245577	SRR6627615
ERR2245578	SRR6627616
ERR2245579	SRR6627617
ERR2245584	SRR6627618
ERR2245585	SRR6627619
ERR2245586	SRR6627620
ERR2245587	SRR6627621
ERR2245588	SRR6627622
ERR2245589	SRR6627623
ERR2245590	SRR6627624
ERR2245591	SRR6627625
ERR2245592	SRR6627626
ERR2245593	SRR6627627
ERR2273051	SRR6627628
ERR2273052	SRR6627629
ERR2273053	SRR6627637
ERR2273054	SRR6627638
ERR2273055	SRR6627639
ERR2273056	SRR6627640
ERR2273057	SRR6627641
ERR2273058	SRR6649398
ERR2273059	SRR6649399
ERR2273060	SRR6649400
ERR2273061	SRR6649401
ERR2273062	SRR6649402
ERR2273063	SRR6649403
ERR2273064	SRR6649404
ERR2273065	SRR6649405
ERR2273066	SRR6649406
ERR2273067	SRR6649407
ERR2273068	SRR6649408
ERR2273069	SRR6649409
ERR2273070	SRR6685655
ERR2273071	SRR6685776
ERR2273072	SRR6705465
ERR2273073	SRR6781485
ERR2273074	SRR6781488
ERR2273075	SRR6781489
ERR2273076	SRR6781490
ERR2273077	SRR6781495
ERR2273078	SRR6781574
ERR2273079	SRR6808780
ERR2273080	SRR6808781
ERR2273081	SRR6808783
ERR2273082	SRR6808784
ERR2273083	SRR6808785
ERR2273084	SRR6808786
ERR2273085	SRR6808787
ERR2273086	SRR6808789
ERR2278235	SRR6808790
ERR2278236	SRR6808791
ERR2278237	SRR6820642
ERR2278238	SRR6820644
ERR2278239	SRR6820645
ERR2278240	SRR6820649
ERR2278241	SRR6820650
ERR2278242	SRR6820656
ERR2278243	SRR6820657
ERR2560187	SRR6820658
ERR2560188	SRR6820659
ERR2560189	SRR6820660
ERR2560190	SRR6820663
ERR2560191	SRR6820665
ERR2560192	SRR6866906
ERR2560193	SRR6866908
ERR2560194	SRR6866909
ERR2560195	SRR6868333
ERR2592711	SRR6868335
ERR2592712	SRR6872415
ERR2592713	SRR6872416
ERR2592714	SRR6872417
ERR2592715	SRR6872532
ERR2592716	SRR6872533
ERR2592717	SRR6872535
ERR2592718	SRR6929571
ERR2592719	SRR6929572
ERR2592720	SRR6929573
ERR2592721	SRR6929574
ERR2592722	SRR6929577
ERR2592723	SRR6929578
ERR2592724	SRR7164509
ERR2592725	SRR7164510
ERR2596510	SRR7164511
ERR2596511	SRR7164512
ERR2596512	SRR7164513
ERR2596513	SRR7164514
ERR2596514	SRR7344655
ERR2596515	SRR7344656
ERR2596516	SRR7472172
ERR2596517	SRR7472173
ERR2596518	SRR7477310
ERR2596519	SRR7507761
ERR2596520	SRR7507762
ERR2596521	SRR7507763
ERR2596522	SRR7507764
ERR2596523	SRR7507765
ERR2596524	SRR7507766
ERR2596525	SRR7507767
ERR2596526	SRR7507768
ERR2596527	SRR7507769
ERR2596528	SRR7507770
ERR2596529	SRR7507771
ERR2596530	SRR7507772
ERR2596531	SRR7507773
ERR2596532	SRR7507774
ERR2596533	SRR7507775
ERR2596534	SRR7507777
ERR2596535	SRR7507778
ERR2596536	SRR7527910
ERR2596537	SRR7527911
ERR2596538	SRR7527919
ERR2596539	SRR7527920
ERR2596540	SRR7527921
ERR2596541	SRR7527923
ERR2596542	SRR7651482
ERR2596543	SRR7651483
ERR2596544	SRR7651484
ERR2596545	SRR7651485
ERR2596546	SRR7651486
ERR2596547	SRR7651487
ERR2596548	SRR7651488
ERR2596549	SRR7651489
ERR2596550	SRR7651490
ERR2596551	SRR7651491
ERR2596552	SRR7651492
ERR2596553	SRR7651493
ERR2596554	SRR7652562
ERR2596555	SRR7652563
ERR2596556	SRR7652564
ERR2596557	SRR7652565
ERR2596558	SRR7652566
ERR2596559	SRR7652567
ERR2596560	SRR7652568
ERR2596561	SRR7652569
ERR2596562	SRR7652570
ERR2596563	SRR7652571
ERR2596564	SRR7652572
ERR2596565	SRR7652573
ERR2596566	SRR7668108
ERR2596567	SRR7668109
ERR2596568	SRR7668110
ERR2596569	SRR7668111
ERR2706898	SRR7668112
ERR2706899	SRR7668113
ERR2706900	SRR7668114
ERR2706901	SRR7668115
ERR2706902	SRR7685912
ERR2706903	SRR7685913
ERR2706904	SRR7685914
ERR2706905	SRR7685915
ERR2706906	SRR7685916
ERR2706907	SRR7685917
ERR2706908	SRR7685918
ERR2706909	SRR7685919
ERR2715055	SRR7685920
ERR2715056	SRR7685921
ERR2715057	SRR7685922
ERR2715058	SRR7685923
ERR2715059	SRR7685924
ERR2715060	SRR7685925
ERR2715061	SRR7685926
ERR2715062	SRR7685927
ERR2715063	SRR7685928
ERR2715064	SRR7685929
ERR2715065	SRR7734429
ERR2715066	SRR7734430
ERR2715067	SRR7734431
ERR2715068	SRR7734432
ERR2715069	SRR7734433
ERR2715070	SRR7734434
ERR2715071	SRR7734435
ERR2715072	SRR7734436
ERR2715073	SRR7768599
ERR2715074	SRR7768600
ERR2715075	SRR7768601
ERR2715076	SRR7850900
ERR2715077	SRR7850901
ERR2715078	SRR7850902
ERR2715079	SRR7850903
ERR2715080	SRR7850904
ERR2715081	SRR7850905
ERR2715082	SRR7850906
ERR2715083	SRR7850907
ERR2715084	SRR7850908
ERR2715085	SRR7850909
ERR2715086	SRR7850910
ERR2715087	SRR7850911
ERR2715088	SRR7850912
ERR2715089	SRR7850913
ERR2715090	SRR7850914
ERR2757906	SRR7850915
ERR2757907	SRR7850916
ERR2757908	SRR7850917
ERR2757909	SRR7850918
ERR2757910	SRR7850919
ERR2757911	SRR7850920
ERR2757912	SRR7850921
ERR2757913	SRR7850922
ERR2757914	SRR7850923
ERR2757915	SRR7850924
ERR2869074	SRR7850925
ERR2869075	SRR7850926
ERR2869076	SRR7850927
ERR2869077	SRR7850928
ERR2869078	SRR7850929
ERR2869079	SRR7850930
ERR2869080	SRR7850931
ERR2869081	SRR7850932
ERR2869082	SRR7850933
ERR2869083	SRR7959012
ERR2869084	SRR7959013
ERR3001911	SRR7959014
ERR3001912	SRR7959015
ERR3001913	SRR7959016
ERR3001914	SRR7959017
ERR3001915	SRR7959018
ERR3001916	SRR7959019
ERR3148539	SRR7959022
ERR3148540	SRR7959023
ERR3148541	SRR7959024
ERR3148542	SRR7959025
ERR3148543	SRR7959026
ERR3148544	SRR7959027
ERR3148545	SRR7959028
ERR3148549	SRR7975914
ERR3148550	SRR7975915
ERR3148621	SRR7975916
ERR3148622	SRR7975917
ERR3148623	SRR7975918
ERR3148624	SRR7975919
ERR3148626	SRR7975920
ERR3148627	SRR7975921
ERR3148628	SRR7975922
ERR3148629	SRR7975923
ERR3148634	SRR7975924
ERR3148635	SRR7975934
ERR3148636	SRR7975935
ERR3148637	SRR7975936
ERR3148638	SRR7975937
ERR3148639	SRR7975938
ERR3148640	SRR7975939
ERR3148641	SRR7975940
ERR3148642	SRR7975941
ERR3148643	SRR7975942
ERR3148644	SRR7975943
ERR3148645	SRR7975944
ERR3148646	SRR7975945
ERR3148647	SRR7993340
ERR3148648	SRR7993341
ERR3148649	SRR7993342
ERR3148650	SRR7993343
ERR3148651	SRR7993344
ERR3148652	SRR7993345
ERR3148653	SRR8070931
ERR3148654	SRR8070932
ERR3148655	SRR8070933
ERR3148656	SRR8070934
ERR3148657	SRR8070941
ERR3148658	SRR8070943
ERR3148659	SRR8070944
ERR3148660	SRR8070945
ERR3148661	SRR8070946
ERR3148662	SRR8070947
ERR3148663	SRR8070948
ERR3148664	SRR8070949
ERR3148665	SRR8070950
ERR3148666	SRR8070951
ERR3148667	SRR8070952
ERR3148668	SRR8070953
ERR3148669	SRR8070954
ERR3148670	SRR8070955
ERR3148767	SRR8070956
ERR3148768	SRR8070957
ERR3148769	SRR8070958
ERR3148770	SRR8070959
ERR3148771	SRR8070970
ERR3148772	SRR8070971
ERR3148773	SRR8070972
ERR3148774	SRR8070973
ERR3148775	SRR8070976
ERR3148776	SRR8184592
ERR3148777	SRR8184593
ERR3148778	SRR8184594
ERR3148779	SRR8184595
ERR3148780	SRR8184596
ERR3148785	SRR8184597
ERR3148786	SRR8184598
ERR3148787	SRR8184599
ERR3148788	SRR8236681
ERR3148789	SRR8236682
ERR3148790	SRR8236683
ERR3148845	SRR8236684
ERR3148846	SRR8236685
ERR3148847	SRR8236686
ERR3148848	SRR8236687
ERR3148849	SRR8236688
ERR3148850	SRR8236689
ERR3148851	SRR8236690
ERR3148852	SRR8236691
ERR3148853	SRR8236692
ERR3148854	SRR8236693
ERR3148855	SRR8236694
ERR3148856	SRR8236695
ERR3148857	SRR8236696
ERR3148858	SRR8236697
ERR3148859	SRR8236698
ERR3148860	SRR8236699
ERR3148861	SRR8236700
ERR3148862	SRR8236701
ERR3148872	SRR8236702
ERR3148873	SRR8236703
ERR3148874	SRR8236704
ERR3148875	SRR8236705
ERR3148876	SRR8236706
ERR3148877	SRR8236707
ERR3148878	SRR8236708
ERR3148879	SRR8236709
ERR3148880	SRR8236710
ERR3149207	SRR8236711
ERR3149277	SRR8236712
ERR3149278	SRR8236713
ERR3149279	SRR8236714
ERR3149280	SRR8236715
ERR3149281	SRR8236716
ERR3149282	SRR8236717
ERR3149283	SRR8236718
ERR3149284	SRR8236719
ERR3149285	SRR8236720
ERR3149286	SRR8236721
ERR3149287	SRR8236722
ERR3149288	SRR8236723
ERR3149289	SRR8236724
ERR3149290	SRR8236725
ERR3149291	SRR8236726
ERR3149292	SRR8236727
ERR3149293	SRR8236728
ERR3149312	SRR8236729
ERR3149325	SRR8236730
ERR3149326	SRR8236731
ERR3149327	SRR8236732
ERR3149328	SRR8236733
ERR3149329	SRR8236734
ERR3149330	SRR8237107
ERR3149331	SRR8237108
ERR3149332	SRR8237109
ERR3149333	SRR8237110
ERR3149334	SRR8237111
ERR3149335	SRR8237112
ERR3149336	SRR8237113
ERR3149337	SRR8237114
ERR3149338	SRR8237115
ERR3149339	SRR8237116
ERR3149470	SRR8237117
ERR3149471	SRR8237118
ERR3149472	SRR8244170
ERR3149473	SRR8244171
ERR3149474	SRR8244172
ERR3149475	SRR8244173
ERR3149476	SRR8244174
ERR3149477	SRR8244175
ERR3149478	SRR8244179
ERR3168399	SRR8244180
ERR3168400	SRR8244181
ERR3168401	SRR8393278
ERR3168402	SRR8393279
ERR3168403	SRR8393280
ERR3168404	SRR8393282
ERR3168405	SRR8393283
ERR3168406	SRR8393284
ERR3168407	SRR8393285
ERR3168408	SRR8393286
ERR3168409	SRR8393287
ERR3168410	SRR8393288
ERR3168411	SRR8393289
ERR3168412	SRR8434771
ERR3168413	SRR8454091
ERR3168414	SRR8454092
ERR3168415	SRR8454093
ERR3168416	SRR8454094
ERR3168417	SRR8454095
ERR3168418	SRR8454096
ERR3168419	SRR8454097
ERR3168420	SRR8749282
ERR3168421	SRR8749283
ERR3168422	SRR8749284
ERR3168423	SRR8749286
ERR3168424	SRR8749287
ERR3168425	SRR8749363
ERR3168426	SRR8749366
ERR3168427	SRR8749367
ERR3168428	SRR8749587
ERR3168429	SRR8749588
ERR3168430	SRR8749589
ERR3168431	SRR8749590
ERR3168432	SRR8749592
ERR3168433	SRR8758619
ERR3168434	SRR8758620
ERR3168435	SRR8758621
ERR3168436	SRR8758622
ERR3168437	SRR8758623
ERR3168438	SRR8758624
ERR3168439	SRR8758625
ERR3168440	SRR8758626
ERR3168441	SRR8758627
ERR3168442	SRR8758628
ERR3168443	SRR8758629
ERR3168444	SRR8758630
ERR3168445	SRR8758631
ERR3168446	SRR8758632
ERR3185030	SRR8758633
ERR3185031	SRR8758634
ERR3185032	SRR8758635
ERR3185033	SRR8758636
ERR3185034	SRR8758637
ERR3185035	SRR8758638
ERR3185036	SRR8758639
ERR3185037	SRR8758640
ERR3185038	SRR8758641
ERR3185039	SRR8758642
ERR3185040	SRR8758643
ERR3185041	SRR8758644
ERR3185042	SRR8758645
ERR3185043	SRR8758646
ERR3185044	SRR8758647
ERR3185045	SRR8758648
ERR3185046	SRR8758649
ERR3185047	SRR8758650
ERR3185048	SRR8772139
ERR3185049	SRR8772140
ERR3185050	SRR8772141
ERR3185051	SRR8772142
ERR3185052	SRR8772143
ERR3185053	SRR8772144
ERR3310285	SRR8772145
ERR3310286	SRR8772146
ERR3310287	SRR8772147
ERR3310288	SRR8772148
ERR3310289	SRR8772149
ERR3310290	SRR8772150
ERR3310291	SRR8772152
ERR3310292	SRR8772153
ERR3310293	SRR8772154
ERR3310294	SRR8772155
ERR3310295	SRR8772156
ERR3310296	SRR8772157
ERR3310297	SRR8772158
ERR3310298	SRR8772159
ERR3310299	SRR8772160
ERR3310300	SRR8772161
ERR3310301	SRR8772162
ERR3310302	SRR8772163
ERR3310303	SRR8772164
ERR3310304	SRR8772168
ERR3310305	SRR8772169
ERR3310306	SRR8772170
ERR3310307	SRR8772171
ERR3310308	SRR8772173
ERR3333388	SRR8772174
ERR3333389	SRR8772175
ERR3333390	SRR8772176
ERR3333391	SRR8772177
ERR3333392	SRR8772178
ERR3333393	SRR8772179
ERR3333394	SRR8772180
ERR3333395	SRR8772181
ERR3333396	SRR8772182
ERR3333397	SRR8772183
ERR3333398	SRR8772184
ERR3333399	SRR8772186
ERR3333400	SRR8772187
ERR3333401	SRR8772188
ERR3333402	SRR8772189
ERR3333403	SRR8772190
ERR3333404	SRR8835210
ERR3333405	SRR8835211
ERR3333406	SRR8835212
ERR3333407	SRR8835213
ERR3333408	SRR8835214
ERR3333409	SRR8835215
ERR3333410	SRR8835216
ERR3333411	SRR8835217
ERR3333412	SRR8835218
ERR3333413	SRR8835219
ERR3333414	SRR8835220
ERR3333415	SRR8835221
ERR3333416	SRR8926538
ERR3333417	SRR8926539
ERR3333418	SRR8926540
ERR3333419	SRR8926542
ERR3333420	SRR8926543
ERR3333421	SRR8926544
ERR3333422	SRR9119280
ERR3333423	SRR9119281
ERR3333424	SRR9119282
ERR3333425	SRR9119283
ERR3333426	SRR9119284
ERR3333427	SRR9289298
ERR3333428	SRR9289299
ERR3333429	SRR9289300
ERR3333430	SRR9289301
ERR3333431	SRR9289303
ERR3333432	SRR9624742
ERR3333433	SRR9624743
ERR3333434	SRR9624744
ERR3333435	SRR9624745
ERR3333436	SRR9624746
ERR3333437	SRR9624747
ERR3333438	SRR9624748
ERR3333439	SRR9624749
ERR3333440	SRR9624750
ERR3333441	SRR9624751
ERR3333442	SRR9624752
ERR3333443	SRR9624753
ERR3338762	SRR9624754
ERR3338763	SRR9624755
ERR3338764	SRR9624756
ERR3338765	SRR9701373
ERR3338766	SRR9701374
ERR3338767	SRR9701375
ERR3338768	SRR9701376
ERR3338769	SRR9701377
ERR3338770	SRR9701378
ERR3338771
ERR3338772
ERR3338773
ERR3445471
ERR3445472
ERR3445473
ERR3445474
ERR3445475
ERR3445476
ERR3445477
ERR3445478
ERR3486096
ERR3486097
ERR3486098
ERR3486099
ERR3486100
ERR3486101
ERR3486102
ERR3486103
ERR3486104
ERR3486105
ERR3486106
ERR3486107
ERR3486108
ERR3486109
ERR3486110
ERR3486111
ERR3486112
ERR3486113
ERR3489926
ERR3489927
ERR3489928
ERR3489929
ERR3489930
ERR3489932
ERR3489933
ERR3489934
ERR3489935
ERR3489936
ERR3489938
ERR3489939
ERR3606958
ERR3727261
ERR3727262
ERR3727263
ERR3727264
ERR3727265
ERR3727266
ERR3727267
ERR3727268
ERR3727269
ERR3727270
ERR3727271
ERR3727272
ERR3810030
ERR3810031
ERR3810032
ERR3810033
ERR3810034
ERR3810035
ERR3810036
ERR3810037
ERR3810038
ERR3810039
ERR3810040
ERR3810041
ERR3810042
ERR3810043
ERR3810044
ERR3810045
ERR3810046
ERR3810047
ERR3851408
ERR3851409
ERR3851410
ERR3851411
ERR3851412
ERR3851413
ERR3851414
ERR3851415
ERR3971854
ERR3971855
ERR3971856
ERR3971857
ERR3971858
ERR3971859
ERR3971860
ERR3971861
ERR3971862
ERR3979995
ERR3979996
ERR3979997
ERR3979998
ERR3979999
ERR3980000
ERR3980001
ERR3980002
ERR3980003
ERR4013317
ERR4013318
ERR4013319
ERR4013320
ERR4013321
ERR4013322
ERR4013323
ERR4013324
ERR4013325
ERR4013326
ERR4013327
ERR4013328
ERR4042545
ERR4042547
ERR4042548
ERR4042549
ERR4042550
ERR4042551
ERR4042552
ERR4042553
ERR4042554
ERR4042555
ERR4042556
ERR4042557
ERR4042558
ERR4042559
ERR4042560
ERR4042561
ERR4042562
ERR4042563
ERR4042564
ERR4042565
ERR4042566
ERR4042567
ERR4042568
ERR4042569
ERR4042570
ERR4042571
ERR4042572
ERR4042573
ERR4042574
ERR4042575
ERR4042576
ERR4042577
ERR4042578
ERR4042579
ERR4042580
ERR4042581
ERR4042582
ERR4042583
ERR4042584
ERR4042585
ERR4042586
ERR4042587
ERR4042588
ERR4042589
ERR4042590
ERR4042591
ERR4042592
ERR4094906
ERR4094907
ERR4094908
ERR4094909
ERR4094910
ERR4094911
ERR4138667
ERR4138668
ERR4138669
ERR4138670
ERR4138671
ERR4138672
ERR4138673
ERR4138674
ERR4138675
ERR4138676
ERR4138677
ERR4138678
ERR4138679
ERR4138680
ERR4138681
ERR4138682
ERR4138683
ERR4138684
ERR4140054
ERR4140055
ERR4140056
ERR4140057
ERR4140058
ERR4183330
ERR4183331
ERR4183332
ERR4183333
ERR4192131
ERR4192132
ERR4192133
ERR4194439
ERR4194440
ERR4194441
ERR4194442
ERR4194443
ERR4194444
ERR4194445
ERR4194446
ERR4194447
ERR4194448
ERR4194449
ERR4194450
ERR4194451
ERR4194452
ERR4194453
ERR4194454
ERR4194455
ERR4194456
ERR4194457
ERR4194458
ERR4194459
ERR4194460
ERR4194461
ERR4194462
ERR4194463
ERR4194464
ERR4194466
ERR4194467
ERR4194468
ERR4194469
ERR4194470
ERR4194471
ERR4194472
ERR4194473
ERR4194474
ERR4194475
ERR4194476
ERR4194477
ERR4194478
ERR4194479
ERR4194480
ERR4194481
ERR4194482
ERR4194483
ERR4194484
ERR4194485
ERR4194486
ERR4194487
ERR4194488
ERR4194489
ERR4194490
ERR4194491
ERR4194492
ERR4194493
ERR4194494
ERR4194495
ERR4194496
ERR4194497
ERR4194498
ERR4194499
ERR4194500
ERR4194501
ERR4194502
ERR4194503
ERR4194504
ERR4194505
ERR4194506
ERR4194507
ERR4194508
ERR4194509
ERR4194510
ERR4194511
ERR4194512
ERR4194513
ERR4194514
ERR4194515
ERR4194516
ERR4194517
ERR4194518
ERR4194519
ERR4194520
ERR4194521
ERR4194522
ERR4194523
ERR4194524
ERR4194525
ERR4194526
ERR4194527
ERR4194528
ERR4194529
ERR4194530
ERR4194531
ERR4194532
ERR4194533
ERR4194534
ERR4194535
ERR4194536
ERR4194537
ERR4194538
ERR4194539
ERR4194540
ERR4194541
ERR4194542
ERR4194543
ERR4194544
ERR4194545
ERR4194546
ERR4194547
ERR4194548
ERR4194549
ERR4194550
ERR4194551
ERR4194552
ERR4194553
ERR4194554
ERR4194555
ERR4194556
ERR4194557
ERR4194558
ERR4194559
ERR4194560
ERR4194561
ERR4221380
ERR4221381
ERR4221382
ERR4221384
ERR4221385
ERR4221386
ERR4221387
ERR4221388
ERR4221389
ERR4221390
ERR4221391
ERR4221392
ERR4221393
ERR4221394
ERR4221395
ERR4221396
ERR4221397
ERR4221398
ERR4221399
ERR4221400
ERR4221401
ERR4221402
ERR4221403
ERR4221404
ERR4221405
ERR4221406
ERR4221407
ERR4221408
ERR4221409
ERR4221410
ERR4221411
ERR4221412
ERR4221413
ERR4221414
ERR4221415
ERR4221416
ERR4221417
ERR4221418
ERR4221419
ERR4221420
ERR4221421
ERR4221422
ERR4221423
ERR4221424
ERR4221425
ERR4221426
ERR4221427
ERR4221428
ERR4221429
ERR4221430
ERR4221431
ERR4221432
ERR4221433
ERR4221434
ERR4221435
ERR4298111
ERR4298112
ERR4298113
ERR4298114
ERR4298115
ERR4298116
ERR4298117
ERR4298118
ERR4298119
ERR4298120
ERR4298121
ERR4298122
ERR4298123
ERR4298124
[truncated: 20,274 more rows]
